# Supplementary material for: Molecular Targets for 17α-Ethynyl-5-Androstene-3β,7β,17β-Triol, an Anti-Inflammatory Agent Derived from the Human Metabolome
Source: PLoS One. 2012 Feb 24;7(2):e32147. doi: 10.1371/journal.pone.0032147 (PMC3286445; doi:10.1371/journal.pone.0032147)
Supplement: Table S1 — Brief description of the 26 gene products bound by HE3286. (XLS) [file pone.0032147.s001.xls]

## Sheet: Table S1
No.	Gene	Description
1	Acadsb:	Short/branched chain acyl-CoA dehydrogenase is a member of the acyl-CoA dehydrogenase family of enzymes that catalyze the dehydrogenation of acyl-CoA derivatives in the metabolism of fatty acids or branch chained amino acids.*
2	Acox3:	Acyl-Coenzyme A oxidase 3 also know as pristanoyl -CoA oxidase (ACOX3)is involved in the desaturation of 2-methyl branched fatty acids in peroxisomes.*
3	Adsl:	Adenylsuccinate lyase is involved in both de novo synthesis of purines and formation of adenosine monophosphate from inosine monophosphate. It catalyzes two reactions in AMP biosynthesis: the removal of a fumarate from succinylaminoimidazole carboxamide (SAICA) ribotide to give aminoimidazole carboxamide ribotide (AICA) and removal of fumarate from adenylosuccinate to give AMP.*
4	Agl:	Glycogen debrancher enzyme is involved in glycogen degradation. Multifunctional enzyme acting as 1,4-alpha-D-glucan:1,4-alpha-D-glucan 4-alpha-D-glycosyltransferase and amylo-1,6-glucosidase in glycogen degradation.*#
5	Bckdha:	The alpha subunit of the decarboxylase (E1) component of the branched-chain alpha-keto acid (BCAA) dehydrogenase (BCKD) complex, an inner mitochondrial enzyme complex that catalyzes the overall conversion of alpha-keto acids to acyl-CoA and CO(2) in the catabolism of the branched-chain amino acids leucine, isoleucine, and valine.*#
6	Cherp:	Involved in calcium homeostasis, growth and proliferation.#
7	Cnot1:	Belongs to the CCR4-NOT complex that functions as a general transcription regulation complex. It represses the ligand-dependent transcriptional activation by nuclear receptors.#
8	Cstf1:	One of three subunits which combine to form cleavage stimulation factor (CSTF), which is involved in the polyadenylation and 3'end cleavage of pre-mRNAs.*
9	Flad1:	Catalyzes adenylation of flavin mononucleotide (FMN) to form flavin adenine dinucleotide (FAD) coenzyme.*
10	Fubp1:	A ssDNA binding protein that regulates the far upstream element (FUSE) of c-myc. May act both as activator and repressor of transcription.*#
11	Fuca1:	A lysosomal enzyme involved in the degradation of fucose-containing glycoproteins and glycolipids.*
12	Hnrnpd:	Binds with high affinity to RNA molecules that contain AU-rich elements (AREs) found within the 3'-UTR of many proto-oncogenes and cytokine mRNAs. Also binds to double- and single-stranded DNA sequences in a specific manner and functions a transcription factor.#
13	Hnrpdl:	Acts as a transcriptional regulator that promotes transcription repression. Binds to double- and single-stranded DNA sequences. Binds with high affinity to RNA molecules that contain AU-rich elements (AREs) found within the 3'-UTR of many proto-oncogenes and cytokine mRNAs. Binds both to nuclear and cytoplasmic poly(A) mRNAs. Binds to poly(G) and poly(A), but not to poly(U) or poly(C) RNA homopol…
14	Hsd17b4:	Bifunctional enzyme that acts on the peroxisomal beta-oxidation pathway for fatty acids. Catalyzes the formation of 3-ketoacyl-CoA intermediates from both straight-chain and 2-methyl-branched-chain fatty acids.#
15	Lrp1:	An endocytic receptor involved in several cellular processes, including intracellular signaling, lipid homeostasis, and clearance of apoptotic cells. Expression of this gene decreases with age. May modulate cellular events, such as APP metabolism, kinase-dependent intracellular signaling, neuronal calcium signaling as well as neurotransmission.*#
16	Lypla2:	Lysophospholipases are enzymes that act on biological membranes to regulate the multifunctional lysophospholipids.*
17	Mapk1:	A member of the MAP kinase family that acts as an integration point for multiple biochemical signals. It is involved in a wide variety of cellular processes such as proliferation, differentiation, transcription regulation and development. Upon activation, this kinase translocates to the nucleus of the stimulated cells, where it phosphorylates nuclear targets. It is involved in both the initiation…
18	Mapk3:	Similar to Mapk1.*#
19	Memo1	This protein may control cell migration by relaying extracellular chemotactic signals to the microtubule cytoskeleton. It is a mediator of ERBB2 signaling.#
20	Pcbp1:	Single-stranded nucleic acid binding protein that binds preferentially to oligo dC.#
21	Polr2b	The second largest subunit of RNA polymerase II, the polymerase responsible for synthesizing messenger RNA in eukaryotes.*
22	Rps6ka3:	Serine/threonine kinase that may play a role in mediating the growth-factor and stress induced activation of the transcription factor CREB. It phosphorylates various substrates, including members of the mitogen-activated kinase (MAPK) signaling pathway. The activity of this protein has been implicated in controlling cell growth and differentiation.*#
23	Sec23b:	Component of the COPII coat, that covers ER-derived vesicles involved in transport from the endoplasmic reticulum to the Golgi apparatus. COPII acts in the cytoplasm to promote the transport of secretory, plasma membrane, and vacuolar proteins from the endoplasmic reticulum to the Golgi complex.#
24	Sec24c:	Similar to Ssec23b and may also play a role in shaping the vesicle.*
25	Sirt2:	NAD-dependent protein deacetylase, which deacetylates the 'Lys-40' of alpha-tubulin. Involved in the control of mitotic exit in the cell cycle, probably via its role in the regulation of cytoskeleton. They have a role in resistance to cellular stress.#
26	Upf1:	Part of a post-splicing multiprotein complex involved in both mRNA nuclear export and mRNA surveillance. It is located only in the cytoplasm. Plays a role in replication-dependent histone mRNA degradation at the end of phase S. Involved in nonsense-mediated decay (NMD) as part of the SMG1C complex, a mRNA surveillance complex that recognizes and degrades mRNAs containing premature translation ter…
		*Information acquired from RefSeq for the human gene product
		#Information acquired from UniProtKB/Swiss-Prot
